# Supplementary material for: Lipidomics Profiling and Risk of Coronary Artery Disease in the BioHEART-CT Discovery Cohort
Source: Biomolecules. 2023 May 31;13(6):917. doi: 10.3390/biom13060917 (PMC10296370; doi:10.3390/biom13060917)
Supplement: Supplementary file 1 [file biomolecules-13-00917-s001.zip]

Archive with 1 entries (1 files):
- biomolecules-2393513-supplementary.pdf
